# Supplementary material for: Osteoblast-intrinsic defect in glucose metabolism impairs bone formation in type II diabetic male mice
Source: eLife. 2023 May 5;12:e85714. doi: 10.7554/eLife.85714 (PMC10198725; doi:10.7554/eLife.85714)
Supplement: Figure 3—source data 1. [file elife-85714-fig3-data1.zip]

Archive with 12 entries (12 files):
- Long_20-12-2022-RA-eLife-85714R1_Figure_3_Source_data_1.pdf
- __MACOSX/._Long_20-12-2022-RA-eLife-85714R1_Figure_3_Source_data_1.pdf
- Long_20-12-2022-RA-eLife-85714R1_Figure_3_Source_data_5.tif
- __MACOSX/._Long_20-12-2022-RA-eLife-85714R1_Figure_3_Source_data_5.tif
- Long_20-12-2022-RA-eLife-85714R1_Figure_3_Source_data_4.tif
- __MACOSX/._Long_20-12-2022-RA-eLife-85714R1_Figure_3_Source_data_4.tif
- Long_20-12-2022-RA-eLife-85714R1_Figure_3_Source_data_3.tif
- __MACOSX/._Long_20-12-2022-RA-eLife-85714R1_Figure_3_Source_data_3.tif
- Long_20-12-2022-RA-eLife-85714R1_Figure_3_Source_data_2.tif
- __MACOSX/._Long_20-12-2022-RA-eLife-85714R1_Figure_3_Source_data_2.tif
- Long_20-12-2022-RA-eLife-85714R1_Figure_3_Source_data_1.tif
- __MACOSX/._Long_20-12-2022-RA-eLife-85714R1_Figure_3_Source_data_1.tif
